# Supplementary material for: Validation of Serum Biomarkers That Complement CA19-9 in Detecting Early Pancreatic Cancer Using Electrochemiluminescent-Based Multiplex Immunoassays
Source: Biomedicines. 2021 Dec 14;9(12):1897. doi: 10.3390/biomedicines9121897 (PMC8698985; doi:10.3390/biomedicines9121897)
Supplement: Supplementary file 1 [file biomedicines-09-01897-s001.zip]

Archive with 1 entries (1 files):
- biomedicines-1469779-supplementary.pdf
